# Supplementary material for: Fairy wrasses perceive and respond to their deep red fluorescent coloration
Source: Proc Biol Sci. 2014 Jul 22;281(1787):20140787. doi: 10.1098/rspb.2014.0787 (PMC4071555; doi:10.1098/rspb.2014.0787)
Supplement: Behaviour dataset [file rspb20140787supp1.xls]

## Sheet: Dataset S1
ID	treatment	displays	bites	tailhittings	body length	total area	fluo area	fluo proportion	trial
172	1	5	2	0	63.5	902	240	3.75833	1
172	2	5	16	3	63.5	902	240	3.75833	1
172	3	11	6	3	63.5	902	240	3.75833	1
172	4	1	1	0	63.5	902	240	3.75833	1
172	5	2	0	0	63.5	902	240	3.75833	1
172	6	3	3	0	63.5	902	240	3.75833	1
172	9	5	9	2	63.5	902	240	3.75833	1
173	1	0	0	0	56.2	748	185	4.04324	1
173	2	10	8	1	56.2	748	185	4.04324	1
173	3	5	0	0	56.2	748	185	4.04324	1
173	4	0	0	0	56.2	748	185	4.04324	1
173	5	0	0	0	56.2	748	185	4.04324	1
173	6	0	0	0	56.2	748	185	4.04324	1
173	9	31	9	2	56.2	748	185	4.04324	1
174	1	46	7	2	59.1	786	153	5.13725	1
174	2	77	6	10	59.1	786	153	5.13725	1
174	3	70	13	5	59.1	786	153	5.13725	1
174	4	1	0	0	59.1	786	153	5.13725	1
174	5	0	0	0	59.1	786	153	5.13725	1
174	6	0	0	0	59.1	786	153	5.13725	1
174	9	88	3	14	59.1	786	153	5.13725	1
177	1	3	0	0	66.4	945	272	3.47426	1
177	2	7	0	0	66.4	945	272	3.47426	1
177	3	9	1	0	66.4	945	272	3.47426	1
177	4	1	0	0	66.4	945	272	3.47426	1
177	5	1	0	0	66.4	945	272	3.47426	1
177	6	1	0	0	66.4	945	272	3.47426	1
177	9	3	0	0	66.4	945	272	3.47426	1
180	1	3	0	0	66	906	228	3.97368	1
180	2	23	1	2	66	906	228	3.97368	1
180	3	6	0	0	66	906	228	3.97368	1
180	4	0	0	0	66	906	228	3.97368	1
180	5	0	0	0	66	906	228	3.97368	1
180	6	0	0	0	66	906	228	3.97368	1
180	9	28	14	3	66	906	228	3.97368	1
183	1	3	1	0	53	538	137	3.92701	1
183	2	17	5	1	53	538	137	3.92701	1
183	3	14	0	0	53	538	137	3.92701	1
183	4	0	0	0	53	538	137	3.92701	1
183	5	0	0	0	53	538	137	3.92701	1
183	6	0	0	0	53	538	137	3.92701	1
183	9	40	20	5	53	538	137	3.92701	1
185	1	26	16	6	79.6	1403	318	4.41195	1
185	2	95	19	16	79.6	1403	318	4.41195	1
185	3	51	25	6	79.6	1403	318	4.41195	1
185	4	0	3	0	79.6	1403	318	4.41195	1
185	5	0	1	1	79.6	1403	318	4.41195	1
185	6	0	4	0	79.6	1403	318	4.41195	1
185	9	77	4	9	79.6	1403	318	4.41195	1
188	1	0	1	0	61.3	643	61	10.541	1
188	2	0	9	0	61.3	643	61	10.541	1
188	3	0	2	0	61.3	643	61	10.541	1
188	4	0	0	0	61.3	643	61	10.541	1
188	5	0	0	0	61.3	643	61	10.541	1
188	6	0	0	0	61.3	643	61	10.541	1
188	9	2	18	0	61.3	643	61	10.541	1
227	1	1	3	0	60	901	186	4.84409	2
227	2	34	3	1	60	901	186	4.84409	2
227	3	13	10	0	60	901	186	4.84409	2
227	4	0	0	0	60	901	186	4.84409	2
227	5	0	0	0	60	901	186	4.84409	2
227	6	0	2	0	60	901	186	4.84409	2
227	9	41	6	3	60	901	186	4.84409	2
230	1	41	4	2	61	742	199	3.72864	2
230	2	97	2	5	61	742	199	3.72864	2
230	3	95	12	0	61	742	199	3.72864	2
230	4	0	0	0	61	742	199	3.72864	2
230	5	0	0	0	61	742	199	3.72864	2
230	6	0	0	0	61	742	199	3.72864	2
230	9	77	9	18	61	742	199	3.72864	2
231	1	0	0	0	60	778	170	4.57647	2
231	2	0	2	0	60	778	170	4.57647	2
231	3	2	1	1	60	778	170	4.57647	2
231	4	0	0	0	60	778	170	4.57647	2
231	5	0	0	0	60	778	170	4.57647	2
231	6	0	0	0	60	778	170	4.57647	2
231	9	10	3	0	60	778	170	4.57647	2
232	1	1	0	0	70	1183	224	5.28125	2
232	2	20	6	0	70	1183	224	5.28125	2
232	3	7	10	4	70	1183	224	5.28125	2
232	4	0	0	0	70	1183	224	5.28125	2
232	5	0	1	1	70	1183	224	5.28125	2
232	6	0	1	0	70	1183	224	5.28125	2
232	9	83	6	2	70	1183	224	5.28125	2
233	1	2	1	0	63	777	168	4.625	2
233	2	41	12	7	63	777	168	4.625	2
233	3	40	13	1	63	777	168	4.625	2
233	4	0	0	0	63	777	168	4.625	2
233	5	0	0	0	63	777	168	4.625	2
233	6	0	0	0	63	777	168	4.625	2
233	9	69	43	17	63	777	168	4.625	2
234	1	1	5	0	69	968	237	4.08439	2
234	2	16	24	0	69	968	237	4.08439	2
234	3	3	10	0	69	968	237	4.08439	2
234	4	0	0	0	69	968	237	4.08439	2
234	5	0	4	0	69	968	237	4.08439	2
234	6	0	2	0	69	968	237	4.08439	2
234	9	12	35	0	69	968	237	4.08439	2
238	1	0	0	0	64	921	223	4.13004	2
238	2	19	108	1	64	921	223	4.13004	2
238	3	4	41	0	64	921	223	4.13004	2
238	4	0	0	0	64	921	223	4.13004	2
238	5	0	0	0	64	921	223	4.13004	2
238	6	0	0	0	64	921	223	4.13004	2
238	9	23	149	4	64	921	223	4.13004	2
240	2	2	0	0	67	978	243	4.02469	2
240	3	1	0	0	67	978	243	4.02469	2
240	4	0	0	0	67	978	243	4.02469	2
240	5	0	0	0	67	978	243	4.02469	2
240	6	1	0	0	67	978	243	4.02469	2
240	9	1	0	0	67	978	243	4.02469	2
